# Supplementary material for: Templated freezing: a simple method may increase gripping force of the clamp on the tendon
Source: J Orthop Surg Res. 2022 Jun 15;17:317. doi: 10.1186/s13018-022-03209-y (PMC9202137; doi:10.1186/s13018-022-03209-y)
Supplement: Supplementary file 1 — Additional file 1. Warm water continued to flow after the liquid nitrogen stopped. [file 13018_2022_3209_MOESM1_ESM.zip › Data.xlsx]

## Sheet: Sheet1
标本		MRI		几何
day1	day2	day1	day2	day1	day2
30.8	29.3	25.5	26.7	28.9	28
29.3	28.7	30.7	36.5	28.1	24.2
29.7	27.9	31.6	33.1	24.3	25.1
26.6	26.7	21	25.5	26.5	25.6
26	26.9	18	25	23.5	22.8
29.5	30.7	25.3	25.4	25.8	27.1
39.2	40.9	33.8	33.1	39.4	42.5
31.5	30.5	31.6	29.9	33	36.9
32	32.4	32.2	32.6	33.4	33.8
33.3	34.2	34.6	26.5	30.3	30.7
38.5	37.3	26.5	26.7	36	38.8
26.1	27.9	28.1	29.7	23.5	24.1
29.3	30.9	22.9	22.9	26.3	29.1
20.6	20.9	20.6	25.1	18.2	18
32.9	32.7	34	29.4	31.8	35.6
37.9	38.7	27	23.2	33.9	34.3
36.9	38.5	26.2	26.7	33.9	33.2
26.8	28.4	36.4	33.6	25.6	25.8
26.6	26.5	30.1	28.3	26.7	25.1
31.7	32.5	25.1	29.4	27.9	29.5
25.6	27.1	29	28.9	24.9	22.8
27.1	26.9	20.5	19.2	23.6	22.9
25.3	26.3	24.2	22.8	23.3	24
27.4	27.8	23.2	23.8	24.6	25
27.9	27.3	26.8	24.2	25.8	25.4
28.9	30.4	24.9	25.9	29.6	29.8
33.7	32.4	29.9	28.9	32.3	35.7
21.6	22.1	20.1	20.9	21.3	25.6
22.1	23.4	20.3	21.2	23.1	24.5
32.8	32.5	27.3	28.6	29.4	29.3
